# Supplementary material for: NK cells and monocytes modulate primary HTLV-1 infection
Source: PLoS Pathog. 2022 Apr 4;18(4):e1010416. doi: 10.1371/journal.ppat.1010416 (PMC9022856; doi:10.1371/journal.ppat.1010416)
Supplement: S1 Table — Profiles of animals and their individual treatment histories. (XLSX) [file ppat.1010416.s009.xlsx]

## Sheet: S1 Table
S1 Table. Animal prior history.
Group	Treatment	Animal ID	Source	Treatment history	Viral exposure	Route of exposure	PCR	Lymphocytes	CD8 count	CD4 count	Monocyte count
α-CD8/NK none	M-T807R1	H28W	Alpha Genesis	Naïve control	SIVmac251	Intravaginal	SIV -	1927	411	636	715
		ZN19	NICHD	mAb ITS09	SIVmac251	Intrarectal	SIV -	2346	479	888	88
IgG HTLVWT	IgG1 OKT3	HFM	Alpha Genesis	DNA-SIV /ALVAC/ mucocept*	SIVmac251	Intravaginal	SIV -	2709	453	1137	129
		H28P	NICHD	Naïve control	SIVmac251	Intrarectal	SIV -	3740	646	906	510
α-CD8 HTLVWT	CD8β255R1	ZL54	NICHD	DNA-SIV /ALVAC/ mucocept	SIVmac251	Intravaginal	SIV -	2288	436	634	208
		ZN28	NICHD	mAb ITS09	SIVmac251	Intrarectal	SIV -	1596	393	433	196
		ZN25	NICHD	Naïve control	SIVmac251	Intrarectal	SIV -	3009	511	974	649
α-CD8 HTLVp12KO	CD8β255R1	ZN17	NICHD	mAb ITS09	SIVmac251	Intrarectal	SIV -	4160	507	1136	195
		ZN12	NICHD	Naïve control	SIVmac251	Intrarectal	SIV -	4002	616	1330	224
		H861A	Alpha Genesis	Naïve control	SIVmac251	Intravaginal	SIV -	1452	249	684	129
		ZL49	NICHD	DNA-SIV / ALVAC / mucocept	SIVmac251	Intravaginal	SIV -	2925	419	1004	164
α-CD8/NK HTLVp12KO	M-T807R1	HXR	Alpha Genesis	DNA-SIV / ALVAC / mucocept	SIVmac251	Intravaginal	SIV -	3672	656	1191	270
		HRC	Alpha Genesis	Naïve control	SIVmac251	Intravaginal	SIV -	4212	961	1418	324
		ZN23	NICHD	mAb ITS09	SIVmac251	Intrarectal	SIV -	4070	772	1530	370
		H16X	NICHD	Naïve control	SIVmac251	Intrarectal	SIV -	2010	568	586	201
α-CD8/NK HTLVWT	M-T807R1	ZN36	NICHD	DNA-SIV / ALVAC / mucocept	SIVmac251	Intravaginal	SIV -	3783	626	1416	404
		ZN01	NICHD	Naïve control	SIVmac251	Intrarectal	SIV -	1925	507	789	388
		ZM32	NICHD	mAb ITS09 / ITS012	SIVmac251	Intrarectal	SIV -	3535	350	866	140
Liposome HTLVWT	Encapsome	ZJ11	NICHD	Naïve control	none		SIV -	1581			155
		ZJ58	NICHD	Lactobacillus	none		SIV -
		H28J	NICHD	Naïve control	none		SIV -				243
Clodronate HTLVWT	Clodrosome	ZJ22	NICHD	Naïve control	none		SIV -	4840			160
		ZI51	NICHD	Lactobacillus	none		SIV -
		HPM	Alpha Genesis	Naïve control	none		SIV -				264
		P651	Covance Research Products	ALVAC / gp120	SIVmac251	Intrarectal	SIV -	1476	286	514	164
		R257	Primate Products Inc	DNA-SIV / ALVAC / gp120	SIVmac251	Intrarectal	SIV -	3250	679	628	325
Clodronate HTLVp12KO	Clodrosome	M616	Covance Research Products	Naïve control	SHIV-SF162P3	Intravaginal	SIV - / SHIV -	3136	1879	1052	448
		P205	Alpha Genesis	Naïve control	SHIV-SF162P3	Intravaginal	SIV - / SHIV -	1564	486	576	276
		P206	Alpha Genesis	Naïve control	SHIV-SF162P3	Intravaginal	SIV - / SHIV -	3618	1665	1233	201
		P212	Alpha Genesis	Naïve control	SHIV-SF162P3	Intravaginal	SIV - / SHIV -	3726	1823	1262	207
		P213	Alpha Genesis	Naïve control	SHIV-SF162P3	Intravaginal	SIV - / SHIV -	2430	695	542	216
* Mucocept= Lactobacillus jensenii (strain 1153-1666) secreting modified Cyanovirin-N.
