# Supplementary material for: NK cells and monocytes modulate primary HTLV-1 infection
Source: PLoS Pathog. 2022 Apr 4;18(4):e1010416. doi: 10.1371/journal.ppat.1010416 (PMC9022856; doi:10.1371/journal.ppat.1010416)
Supplement: S2 Table — Viral DNA status of all animals measured in PBMCs, bone marrow (BM), and mesenteric (MS), inguinal (Ing), axillary (Ax), and lung lymph nodes. Positive amplification by nested PCR is symbolized by (+), and the absence of amplification by (-). Animals ZJ22, ZI51, HPM, and ZJ58 were not sacrificed at the time of this study so samples were not available. (XLSX) [file ppat.1010416.s010.xlsx]

## Sheet: S2 Table
S2 Table. Viral DNA status in immune tissues of all animals at the time of euthanasia.
	HTLV-1WT											HTLV-1p12KO													Control groups
Group	α-CD8/NK			α-CD8			Clodronate					α-CD8/NK				α-CD8				Clodronate					IgG HTLVWT		α-CD8/NK none		Liposome HTLVWT
Treatment	M-T807R1			CD8β255R1			Clodrosome					M-T807R1				CD8β255R1				Clodrosome					IgG1 OKT3		M-T807R1		Encapsome
Animal ID	ZM32	ZN36	ZN01	ZL54	ZN25	ZN28	ZJ22	ZI51	HPM	P651	R257	HXR	HRC	ZN23	H16X	ZL49	ZN21	ZN17	H861A	M616	P205	P206	P212	P213	H28P	HFM	H28W	ZN19	ZJ11	ZJ58	H28J
PBMC	＋/＋	−/−	−/−	−/＋	＋/＋	＋/＋	ND	ND	ND	＋/＋	＋/＋	＋/＋	＋/＋	−/−	−/＋	＋/−	−/−	−/−	−/−	−/−	＋/＋	＋/＋	−/−	−/−	−/−	＋/＋	−/−	−/−	ND	ND	−/−
BM	−/−	−/−	−/−	−/−	−/−	＋/＋	ND	ND	ND	−/−	＋/＋	−/−	−/−	−/−	−/−	−/−	−/−	−/−	−/−	＋/−	−/−	＋/−	＋/−	−/−	−/−	＋/−	−/−	−/−	ND	ND	＋/−
MS LN	−/−	−/−	−/−	−/−	−/−	−/−	ND	ND	ND	−/−	−/−	−/＋	−/−	＋/−	−/−	−/−	−/−	−/−	−/−	−/−	−/−	＋/−	＋/−	−/−	−/＋	＋/−	−/−	−/−	ND	ND	＋/−
Ing LN	−/−	−/＋	−/−	−/−	−/−	＋/＋	ND	ND	ND	−/−	＋/＋	＋/＋	＋/＋	−/＋	＋/−	−/−	−/−	−/＋	−/−	−/−	−/−	＋/＋	＋/−	−/−	−/−	−/−	−/−	−/−	ND	ND	−/−
Ax LN	−/＋	＋/＋	−/−	−/−	−/−	＋/＋	ND	ND	ND	−/−	−/−	＋/＋	＋/＋	＋/＋	−/−	−/−	−/−	−/−	＋/−	＋/−	＋/＋	＋/＋	−/＋	−/−	−/−	−/−	−/−	−/−	ND	ND	＋/−
Lung LN	−/−	＋/−	−/−	＋/＋	−/−	＋/＋	ND	ND	ND	−/＋	＋/＋	＋/＋	＋/−	＋/−	＋/＋	−/−	−/−	＋/−	−/−	＋/＋	−/−	−/−	−/−	−/−	−/−	−/−	−/−	−/−	ND	ND	−/−
BM: Bone Marrow, Ms: Mesenteric, Ing: Inguinal, Ax: Axillary, LN: Lymph node
ND: Not Done
Positive amplification by Nested PCR is symbolized by (+), and (-) symbolizes an absence of amplification
The results are presented as gag/orf-I Amplification
