# Supplementary material for: NK cells and monocytes modulate primary HTLV-1 infection
Source: PLoS Pathog. 2022 Apr 4;18(4):e1010416. doi: 10.1371/journal.ppat.1010416 (PMC9022856; doi:10.1371/journal.ppat.1010416)
Supplement: S3 Table — Antibodies used for non-human primate flow cytometry, including clones, fluorochromes, and source. (XLSX) [file ppat.1010416.s011.xlsx]

## Sheet: S3 Table
S3 Table. Antibodies used for non-human primate flow cytometry.
Target	Clone	Fluorochrome	Source
CD2	RPA-2.10	BV605	BD Biosciences
CD3	SP34-2	AlexaFluor 700	BD Biosciences
CD4	L200	BV750	BD Biosciences
CD7	M-T701	APC-H7	BD Biosciences
CD8	RPA-T8	BUV496	BD Biosciences
CD8	DK25	FITC	Dako
CD11b	ICRF44	APC-CY7	BD Biosciences
CD14	M𝚽P9	BUV395	BD Biosciences
CD15	W6D3	BV605	BD Biosciences
CD16	3G8	BV421	BD Biosciences
CD20	2H7	BUV805	BD Biosciences
CD25	2A3	BUV737	BD Biosciences
CD28	CD28.2	PE-CY5	BD Biosciences
CD33	AC104.3E3	PE	Miltenyi Biotec
CD45	D083-1283	BV786	BD Biosciences
CD56	NCAM16.2	BUV563	BD Biosciences
CD62L	SK11	BV650	BD Biosciences
CD68	Y1/82A	FITC	BD Biosciences
CD86	FUN-1	BV650	BD Biosciences
CD95	DX2	BV480	BD Biosciences
CD107a	H4A3	BB700	BD Biosciences
CD127	A019D5	APC	BioLegend
CD159a (NKG2A)	Z199	PE-CY7	Beckman Coulter
CD184 (CXCR4)	12G5	PE-CY5	BD Biosciences
CD192 (CCR2)	48607	AlexaFluor 647	BD Biosciences
CD194 (CCR4)	1G1	PE-CF594	BD Biosciences
CD274 (PDL1)	MIH1	PE-CY7	BD Biosciences
CD335 (NKp46)	BAB281	PE	Beckman Coulter
HLA-DR	G46-6	BUV661	BD Biosciences
